# Supplementary material for: A novel method for measuring patients' adherence to insulin dosing guidelines: introducing indicators of adherence
Source: BMC Med Inform Decis Mak. 2008 Dec 5;8:55. doi: 10.1186/1472-6947-8-55 (PMC2636792; doi:10.1186/1472-6947-8-55)
Supplement: Additional file 1 — Studied guidelines and system source code. This is an html folder containing the studied guidelines in English and French, the de-identified patient database and the source code of the computer system. The file may be downloaded and unzipped in a folder. All the content of the folder can be accessed by double-clicking on "index.htm" file in the folder root. [file 1472-6947-8-55-S1.zip]

Archive with 9 entries (7 files):
- guidelines and sourcecode/
- guidelines and sourcecode/ajd_guidelie_lispro_glargine_en.pdf
- guidelines and sourcecode/ajd_guidelie_lispro_glargine_fr.pdf
- guidelines and sourcecode/index.htm
- guidelines and sourcecode/index_files/
- guidelines and sourcecode/index_files/colorschememapping.xml
- guidelines and sourcecode/index_files/filelist.xml
- guidelines and sourcecode/index_files/themedata.thmx
- guidelines and sourcecode/R_Project.zip
