# Supplementary material for: A novel method for measuring patients' adherence to insulin dosing guidelines: introducing indicators of adherence
Source: BMC Med Inform Decis Mak. 2008 Dec 5;8:55. doi: 10.1186/1472-6947-8-55 (PMC2636792; doi:10.1186/1472-6947-8-55)
Supplement: Additional file 1 — Studied guidelines and system source code. This is an html folder containing the studied guidelines in English and French, the de-identified patient database and the source code of the computer system. The file may be downloaded and unzipped in a folder. All the content of the folder can be accessed by double-clicking on "index.htm" file in the folder root. [file 1472-6947-8-55-S1.zip › guidelines and sourcecode/index_files/colorschememapping.xml]

<?xml version="1.0" encoding="UTF-8" standalone="yes"?>
<a:clrMap xmlns:a="http://schemas.openxmlformats.org/drawingml/2006/main" bg1="lt1" tx1="dk1" bg2="lt2" tx2="dk2" accent1="accent1" accent2="accent2" accent3="accent3" accent4="accent4" accent5="accent5" accent6="accent6" hlink="hlink" folHlink="folHlink"/>
