# Supplementary material for: A novel method for measuring patients' adherence to insulin dosing guidelines: introducing indicators of adherence
Source: BMC Med Inform Decis Mak. 2008 Dec 5;8:55. doi: 10.1186/1472-6947-8-55 (PMC2636792; doi:10.1186/1472-6947-8-55)
Supplement: Additional file 1 — Studied guidelines and system source code. This is an html folder containing the studied guidelines in English and French, the de-identified patient database and the source code of the computer system. The file may be downloaded and unzipped in a folder. All the content of the folder can be accessed by double-clicking on "index.htm" file in the folder root. [file 1472-6947-8-55-S1.zip › guidelines and sourcecode/index_files/filelist.xml]

<xml xmlns:o="urn:schemas-microsoft-com:office:office">
 <o:MainFile HRef="../index.htm"/>
 <o:File HRef="themedata.thmx"/>
 <o:File HRef="colorschememapping.xml"/>
 <o:File HRef="filelist.xml"/>
</xml>
